# Supplementary material for: Phytochemical Study on Seeds of Paeonia clusii subsp. rhodia—Antioxidant and Anti-Tyrosinase Properties
Source: Int J Mol Sci. 2023 Mar 3;24(5):4935. doi: 10.3390/ijms24054935 (PMC10003135; doi:10.3390/ijms24054935)
Supplement: Supplementary file 1 [file ijms-24-04935-s001.zip]

Archive with 1 entries (1 files):
- ijms-2153277-supplementary.pdf
